# Supplementary material for: Relationship of Iron Metabolism and Short-Term Cuprizone Treatment of C57BL/6 Mice
Source: Int J Mol Sci. 2019 May 7;20(9):2257. doi: 10.3390/ijms20092257 (PMC6539941; doi:10.3390/ijms20092257)
Supplement: Supplementary file 1 [file ijms-20-02257-s001.zip]

Archive with 4 entries (3 files):
- Supplementary files/
- Supplementary files/Figure S1.tiff
- Supplementary files/Supplementary material.docx
- Supplementary files/Supplementary Table 1.docx
